# Supplementary material for: The coupling and coordination degree and driving mechanism of water and land resources in the Beijing-Tianjin-Hebei urban agglomeration
Source: PLoS One. 2025 Nov 14;20(11):e0335717. doi: 10.1371/journal.pone.0335717 (PMC12617896; doi:10.1371/journal.pone.0335717)
Supplement: S1 Data — (XLSX) [file pone.0335717.s001.xlsx]

## Sheet: Sheet1
Baoding	Raw data	Year	Land area per capita (square kilometers per million people)	Arable land per capita (square kilometers per million people)	Grain yield per unit of arable land (tonnes per square kilometre)	Road area per capita (square meters)	Annual water supply per capita (cubic meter/person)	Water supply capacity (10,000 m³/day)	Water consumption per unit of arable land (tonnes/cubic metre)	Population with access to water (%)
		2013	19.2712	0.701734	0.654725	2.13472	8.40662	37	11.9798	10.6868
		2014	19.1471	0.695822	0.630144	2.18799	7.65535	35	11.0019	10.5309
		2015	19.0443	0.678151	0.640541	3.35613	11.0241	66	16.2561	16.2742
		2016	18.9101	0.67148	0.644009	2.80299	10.4452	46	15.5556	13.323
		2017	18.8195	0.666895	0.642637	2.79384	9.8503	53	14.7704	13.5158
		2018	18.7537	0.673429	0.504937	3.30662	9.6505	49	14.3304	13.6391
		2019	20.6961	0.745061	0.513005	3.96613	10.555	47	14.1667	15.1458
		2020	19.0542	0.685952	0.519697	3.82557	9.61892	57	14.0227	14.2041
		2021	19.0906	0.679799	0.529742	3.8537	9.90108	56	14.5647	16.227
		2022	24.0595	0.871719	0.525656	4.88517	11.4162	48	13.0962	21.4348
		Year	Land area per capita (square kilometers per million people)	Arable land per capita (square kilometers per million people)	Grain yield per unit of arable land (tonnes per square kilometre)	Road area per capita (square meters)	Annual water supply per capita (cubic meter/person)	Water supply capacity (10,000 m³/day)	Water consumption per unit of arable land (tonnes/cubic metre)	Population with access to water (%)
	Standardized results	2013	0.0975296	0.170095	1	0	0.199759	0.0645161	0.186119	0.0142938
		2014	0.0741373	0.141232	0.835895	0.0193664	0	0	0	0
		2015	0.0547691	0.0549553	0.905309	0.444075	0.895725	1	1	0.526722
		2016	0.0294702	0.0223868	0.928462	0.242967	0.74182	0.354839	0.866676	0.256066
		2017	0.0123968	0	0.919303	0.23964	0.583626	0.580645	0.717241	0.273748
		2018	0	0.0319034	0	0.426076	0.5305	0.451613	0.633495	0.285051
		2019	0.366095	0.381626	0.0538651	0.665859	0.771012	0.387097	0.602337	0.423235
		2020	0.0566344	0.093041	0.098541	0.614752	0.522103	0.709677	0.574942	0.336866
		2021	0.0634902	0.0629998	0.165604	0.62498	0.597128	0.677419	0.678096	0.522391
		2022	1	1	0.138321	1	1	0.419355	0.398605	1
	Entropy weight method	Item	Information entropy value e	Information utility value d	Weight (%)
		Land area per capita (square kilometers per million people)	0.601	0.399	27.795
		Arable land per capita (square kilometers per million people)	0.668	0.332	23.162
		Grain yield per unit of arable land (tonnes per square kilometre)	0.819	0.181	12.652
		Road area per capita (square meters)	0.87	0.13	9.076
		Annual water supply per capita (cubic meter/person)	0.926	0.074	5.183
		Water supply capacity (10,000 m³/day)	0.897	0.103	7.193
		Water consumption per unit of arable land (tonnes/cubic metre)	0.923	0.077	5.375
		Population with access to water (%)	0.863	0.137	9.563
		Year	Land area per capita (square kilometers per million people)	Arable land per capita (square kilometers per million people)	Grain yield per unit of arable land (tonnes per square kilometre)	Road area per capita (square meters)	Annual water supply per capita (cubic meter/person)	Water supply capacity (10,000 m³/day)	Water consumption per unit of arable land (tonnes/cubic metre)	Population with access to water (%)
	Calculation results of linear weighted method	2013	0.0271083	0.0393974	0.12652	0	0.0103535	0.00464065	0.0100039	0.00136692
		2014	0.0206065	0.0327121	0.105757	0.0017577	0	0	0	0
		2015	0.0152231	0.0127287	0.11454	0.0403043	0.0464254	0.07193	0.05375	0.0503705
		2016	0.00819123	0.00518523	0.117469	0.0220517	0.0384485	0.0255235	0.0465839	0.0244876
		2017	0.00344569	0	0.11631	0.0217497	0.0302494	0.0417658	0.0385517	0.0261785
		2018	0	0.00738946	0	0.0386707	0.0274958	0.0324845	0.0340504	0.0272595
		2019	0.101756	0.0883923	0.00681501	0.0604334	0.0399615	0.0278439	0.0323756	0.0404739
		2020	0.0157415	0.0215502	0.0124674	0.0557949	0.0270606	0.0510471	0.0309031	0.0322145
		2021	0.0176471	0.014592	0.0209522	0.0567231	0.0309491	0.0487268	0.0364476	0.0499562
		2022	0.27795	0.23162	0.0175003	0.09076	0.05183	0.0301642	0.021425	0.09563
	Comprehensive evaluation value	YEAR	Water resource evaluation value	Land resource evaluation value
		2013	0.193026	0.026365
		2014	0.160834	0
		2015	0.182796	0.222476
		2016	0.152897	0.135044
		2017	0.141506	0.136745
		2018	0.0460601	0.12129
		2019	0.257397	0.140655
		2020	0.105554	0.141225
		2021	0.109914	0.16608
		2022	0.61783	0.199049
	Coupling degree	YEAR	Coupling degree C value	T-value of coordination index	Coupling coordination degree D value	Coordination level
		2013	0.9368	0.194016	0.426327	5
		2014	0.419588	0.10836	0.213228	3
		2015	0.796933	0.617181	0.701321	8
		2016	0.856596	0.398989	0.584613	6
		2017	0.829663	0.392975	0.570997	6
		2018	0.266202	0.27714	0.271616	3
		2019	0.96644	0.500903	0.695768	7
		2020	0.715094	0.372032	0.515789	6
		2021	0.691317	0.430511	0.545545	6
		2022	0.998487	0.938403	0.967979	10
Beijing	Raw data	Year	Land area per capita (square kilometers per million people)	Arable land per capita (square kilometers per million people)	Grain yield per unit of arable land (tonnes per square kilometre)	Road area per capita (square meters)	Annual water supply per capita (cubic meter/person)	Water supply capacity (10,000 m³/day)	Water consumption per unit of arable land (tonnes/cubic metre)	Population with access to water (%)
		2013	7.56501	0.164066	0.255331	4.52282	118.1	444	723.235	65
		2014	7.4384	0.153417	0.193636	4.60709	94.3	503	620.38	71
		2015	7.37327	0.151152	0.190854	4.58364	122.8	506	819.166	79
		2016	7.36648	0.149171	0.165741	4.68109	160	504	1083.95	86
		2017	7.37327	0.148387	0.142857	4.71604	135.6	522	923.933	91
		2018	7.42804	0.153203	0.10303	4.71383	161.7	527	1073.59	90
		2019	7.43149	0.0650255	0.207143	4.7758	112.1	673	1753.56	91
		2020	7.30927	0.0758337	0.183735	4.86706	117.6	688	1550.76	92
		2021	7.30927	0.0639561	0.27	4.90905	280.1	700	4377.56	93
		2022	7.32601	0.0760073	0.273494	4.98718	108.6	702	1428.81	95
		Year	Land area per capita (square kilometers per million people)	Arable land per capita (square kilometers per million people)	Grain yield per unit of arable land (tonnes per square kilometre)	Road area per capita (square meters)	Annual water supply per capita (cubic meter/person)	Water supply capacity (10,000 m³/day)	Water consumption per unit of arable land (tonnes/cubic metre)	Population with access to water (%)
	Standardized results	2013	1	1	0.893452	0	0.128095	0	0.0273756	0
		2014	0.504919	0.893625	0.531527	0.181477	0	0.228682	0	0.2
		2015	0.250249	0.871001	0.515203	0.130965	0.153391	0.24031	0.0529083	0.466667
		2016	0.223701	0.851215	0.367882	0.340837	0.353606	0.232558	0.123383	0.7
		2017	0.250249	0.843381	0.233638	0.416104	0.222282	0.302326	0.0807928	0.866667
		2018	0.464409	0.891491	0	0.411335	0.362756	0.321705	0.120625	0.833333
		2019	0.4779	0.0106823	0.610761	0.544788	0.0958019	0.887597	0.301605	0.866667
		2020	0	0.118645	0.473442	0.741326	0.125404	0.945736	0.247627	0.9
		2021	0	0	0.979503	0.831745	1	0.992248	1	0.933333
		2022	0.0654329	0.120379	1	1	0.0769645	1	0.215169	1
	Entropy weight method	Item	Information entropy value e	Information utility value d	Weight (%)
		Land area per capita (square kilometers per million people)	0.813	0.187	15.423
		Arable land per capita (square kilometers per million people)	0.838	0.162	13.379
		Grain yield per unit of arable land (tonnes per square kilometre)	0.916	0.084	6.941
		Road area per capita (square meters)	0.887	0.113	9.318
		Annual water supply per capita (cubic meter/person)	0.798	0.202	16.68
		Water supply capacity (10,000 m³/day)	0.873	0.127	10.491
		Water consumption per unit of arable land (tonnes/cubic metre)	0.738	0.262	21.631
		Population with access to water (%)	0.926	0.074	6.137
		Year	Land area per capita (square kilometers per million people)	Arable land per capita (square kilometers per million people)	Grain yield per unit of arable land (tonnes per square kilometre)	Road area per capita (square meters)	Annual water supply per capita (cubic meter/person)	Water supply capacity (10,000 m³/day)	Water consumption per unit of arable land (tonnes/cubic metre)	Population with access to water (%)
	Calculation results of linear weighted method	2013	0.15423	0.13379	0.0620145	0	0.0213662	0	0.00592162	0
		2014	0.0778737	0.119558	0.0368933	0.01691	0	0.023991	0	0.012274
		2015	0.0385959	0.116531	0.0357602	0.0122033	0.0255856	0.0252109	0.0114446	0.0286393
		2016	0.0345014	0.113884	0.0255347	0.0317592	0.0589815	0.0243977	0.0266889	0.042959
		2017	0.0385959	0.112836	0.0162168	0.0387725	0.0370766	0.031717	0.0174763	0.0531873
		2018	0.0716259	0.119273	0	0.0383282	0.0605076	0.0337501	0.0260924	0.0511417
		2019	0.0737065	0.00142918	0.0423929	0.0507633	0.0159798	0.0931178	0.0652401	0.0531873
		2020	0	0.0158735	0.0328616	0.0690767	0.0209173	0.0992172	0.0535643	0.055233
		2021	0	0	0.0679873	0.077502	0.1668	0.104097	0.21631	0.0572787
		2022	0.0100917	0.0161056	0.06941	0.09318	0.0128377	0.10491	0.0465432	0.06137
	Comprehensive evaluation value	YEAR	Water resource evaluation value	Land resource evaluation value
		2013	0.350035	0.0272878
		2014	0.251235	0.036265
		2015	0.203091	0.0908804
		2016	0.205679	0.153027
		2017	0.206421	0.139457
		2018	0.229227	0.171492
		2019	0.168292	0.227525
		2020	0.117812	0.228932
		2021	0.145489	0.544485
		2022	0.188787	0.225661
	Coupling degree	YEAR	Coupling degree C value	T-value of coordination index	Coupling coordination degree D value	Coordination level
		2013	0.198997	0.5	0.315434	4
		2014	0.414661	0.300034	0.352722	4
		2015	0.878137	0.250191	0.468723	5
		2016	0.977547	0.314531	0.554499	6
		2017	0.963939	0.303241	0.540653	6
		2018	0.966153	0.381711	0.607282	7
		2019	0.96239	0.306223	0.542868	6
		2020	0.311462	0.20104	0.250233	3
		2021	0.634503	0.558401	0.595237	6
		2022	0.993953	0.347703	0.587878	6
Cangzhou	Raw data	Year	Land area per capita (square kilometers per million people)	Arable land per capita (square kilometers per million people)	Grain yield per unit of arable land (tonnes per square kilometre)	Road area per capita (square meters)	Annual water supply per capita (cubic meter/person)	Water supply capacity (10,000 m³/day)	Water consumption per unit of arable land (tonnes/cubic metre)	Population with access to water (%)
		2013	19.7706	1.6586	0.397833	1.302	5.41672	25	3.26583	7.46372
		2014	19.6646	1.62359	0.380271	1.33077	5.43442	25	3.34716	7.69865
		2015	19.5784	1.59047	0.382625	1.32494	5.17657	25	3.25473	7.93868
		2016	19.5117	1.56322	0.397906	1.45273	5.73319	25	3.66754	8.04802
		2017	19.4692	1.56526	0.40087	1.48768	5.22254	20	3.33652	8.1666
		2018	19.6565	1.56589	0.403686	1.69163	5.44043	21	3.47433	8.38258
		2019	19.6241	1.56043	0.40364	1.83427	6.12567	20	3.92562	8.64316
		2020	19.5892	1.56135	0.401631	1.97069	6.616	22	4.23735	9.31252
		2021	19.5838	1.56517	0.407628	2.06051	6.88801	22	4.4008	9.7207
		2022	19.5543	1.56856	0.411016	2.15584	7.08407	22	4.5163	10.1162
		Year	Land area per capita (square kilometers per million people)	Arable land per capita (square kilometers per million people)	Grain yield per unit of arable land (tonnes per square kilometre)	Road area per capita (square meters)	Annual water supply per capita (cubic meter/person)	Water supply capacity (10,000 m³/day)	Water consumption per unit of arable land (tonnes/cubic metre)	Population with access to water (%)
	Standardized results	2013	1	1	0.571222	0	0.125901	1	0.00879869	0
		2014	0.648291	0.643344	0	0.0336866	0.13518	1	0.0732663	0.0885717
		2015	0.362514	0.305999	0.0765591	0.0268601	0	1	0	0.179063
		2016	0.140986	0.0284315	0.573578	0.176533	0.291805	1	0.327218	0.220283
		2017	0	0.0492124	0.669977	0.217462	0.0241009	0	0.064831	0.26499
		2018	0.621393	0.0556074	0.761577	0.456323	0.138328	0.2	0.174068	0.346414
		2019	0.514021	0	0.760082	0.62338	0.497561	0	0.531789	0.444656
		2020	0.398099	0.0093666	0.694757	0.783155	0.754613	0.4	0.778886	0.697007
		2021	0.380302	0.0482451	0.889788	0.888352	0.897213	0.4	0.908453	0.850895
		2022	0.28259	0.0827563	1	1	1	0.4	1	1
	Entropy weight method	Item	Information entropy value e	Information utility value d	Weight (%)
		Land area per capita (square kilometers per million people)	0.903	0.097	6.629
		Arable land per capita (square kilometers per million people)	0.631	0.369	25.345
		Grain yield per unit of arable land (tonnes per square kilometre)	0.914	0.086	5.911
		Road area per capita (square meters)	0.81	0.19	13.069
		Annual water supply per capita (cubic meter/person)	0.802	0.198	13.595
		Water supply capacity (10,000 m³/day)	0.847	0.153	10.52
		Water consumption per unit of arable land (tonnes/cubic metre)	0.778	0.222	15.229
		Population with access to water (%)	0.859	0.141	9.702
		Year	Land area per capita (square kilometers per million people)	Arable land per capita (square kilometers per million people)	Grain yield per unit of arable land (tonnes per square kilometre)	Road area per capita (square meters)	Annual water supply per capita (cubic meter/person)	Water supply capacity (10,000 m³/day)	Water consumption per unit of arable land (tonnes/cubic metre)	Population with access to water (%)
	Calculation results of linear weighted method	2013	0.06629	0.25345	0.033765	0	0.0171162	0.1052	0.00133995	0
		2014	0.0429752	0.163055	0	0.0044025	0.0183777	0.1052	0.0111577	0.00859322
		2015	0.024031	0.0775554	0.00452541	0.00351035	0	0.1052	0	0.0173727
		2016	0.00934599	0.00720596	0.0339042	0.0230711	0.0396709	0.1052	0.049832	0.0213719
		2017	0	0.0124729	0.0396023	0.0284201	0.00327652	0	0.00987312	0.0257093
		2018	0.0411921	0.0140937	0.0450168	0.0596369	0.0188057	0.02104	0.0265088	0.0336091
		2019	0.0340744	0	0.0449285	0.0814695	0.0676435	0	0.0809862	0.0431406
		2020	0.02639	0.00237397	0.0410671	0.10235	0.10259	0.04208	0.118616	0.0676237
		2021	0.0252102	0.0122277	0.0525954	0.116099	0.121976	0.04208	0.138348	0.0825538
		2022	0.0187329	0.0209746	0.05911	0.13069	0.13595	0.04208	0.15229	0.09702
	Comprehensive evaluation value	YEAR	Water resource evaluation value	Land resource evaluation value
		2013	0.353505	0.123656
		2014	0.210433	0.143329
		2015	0.109622	0.122573
		2016	0.0735272	0.216075
		2017	0.0804953	0.0388589
		2018	0.15994	0.0999636
		2019	0.160472	0.19177
		2020	0.172182	0.33091
		2021	0.206132	0.384958
		2022	0.229507	0.42734
	Coupling degree	YEAR	Coupling degree C value	T-value of coordination index	Coupling coordination degree D value	Coordination level
		2013	0.775711	0.606957	0.686165	7
		2014	0.959193	0.381374	0.604824	7
		2015	0.971438	0.178761	0.41672	5
		2016	0.289499	0.233526	0.260011	3
		2017	0.835526	0.0221952	0.136179	2
		2018	0.950344	0.238306	0.475892	5
		2019	0.993406	0.355037	0.593882	6
		2020	0.9348	0.551029	0.717706	8
		2021	0.95353	0.67862	0.804416	9
		2022	0.959782	0.772987	0.861336	9
Chengde	Raw data	Year	Land area per capita (square kilometers per million people)	Arable land per capita (square kilometers per million people)	Grain yield per unit of arable land (tonnes per square kilometre)	Road area per capita (square meters)	Annual water supply per capita (cubic meter/person)	Water supply capacity (10,000 m³/day)	Water consumption per unit of arable land (tonnes/cubic metre)	Population with access to water (%)
		2013	112.409	1.70413	0.24611	2.08535	15.6387	31	37.288	15.3627
		2014	112.027	1.25659	0.279806	2.07825	14.114	32	40.1419	15.594
		2015	111.932	1.23258	0.278557	2.07932	17.0878	30	49.769	15.864
		2016	111.868	1.21744	0.311535	2.11778	18.0408	30	47.5664	16.1382
		2017	110.833	1.20028	0.323534	2.42356	17.6802	29	45.5287	15.7083
		2018	110.399	1.19307	0.327869	2.75496	16.6471	26	42.5571	15.9262
		2019	110.276	1.18225	0.34136	3.08401	14.5604	24	36.0788	15.9085
		2020	117.876	1.2685	0.344544	3.79773	13.7709	27	31.5085	17.0048
		2021	118.441	1.28237	0.345722	3.85791	17.8897	26	40.3516	17.3861
		2022	118.976	1.88226	0.238362	3.92051	11.5146	17	25.6644	17.4646
		Year	Land area per capita (square kilometers per million people)	Arable land per capita (square kilometers per million people)	Grain yield per unit of arable land (tonnes per square kilometre)	Road area per capita (square meters)	Annual water supply per capita (cubic meter/person)	Water supply capacity (10,000 m³/day)	Water consumption per unit of arable land (tonnes/cubic metre)	Population with access to water (%)
	Standardized results	2013	0.245217	0.745521	0.0721711	0.00385128	0.631931	0.933333	0.482216	0
		2014	0.201257	0.106201	0.386028	0	0.3983	1	0.600613	0.110024
		2015	0.190313	0.0718962	0.374391	0.000578987	0.85398	0.866667	1	0.238496
		2016	0.183028	0.0502718	0.681564	0.0214557	1	0.866667	0.908626	0.368923
		2017	0.0640001	0.025758	0.793325	0.187438	0.944754	0.8	0.82409	0.164397
		2018	0.0141666	0.0154585	0.833706	0.367325	0.78645	0.6	0.70081	0.268095
		2019	0	0	0.959366	0.545937	0.466709	0.466667	0.432052	0.259636
		2020	0.873525	0.123207	0.989022	0.933357	0.345728	0.666667	0.242448	0.781222
		2021	0.938509	0.143032	1	0.966024	0.97685	0.6	0.609311	0.962639
		2022	1	1	0	1	0	0	0	1
	Entropy weight method	Item	Information entropy value e	Information utility value d	Weight (%)
		Land area per capita (square kilometers per million people)	0.769	0.231	17.564
		Arable land per capita (square kilometers per million people)	0.642	0.358	27.244
		Grain yield per unit of arable land (tonnes per square kilometre)	0.897	0.103	7.863
		Road area per capita (square meters)	0.736	0.264	20.078
		Annual water supply per capita (cubic meter/person)	0.927	0.073	5.543
		Water supply capacity (10,000 m³/day)	0.943	0.057	4.34
		Water consumption per unit of arable land (tonnes/cubic metre)	0.925	0.075	5.688
		Population with access to water (%)	0.847	0.153	11.681
		Year	Land area per capita (square kilometers per million people)	Arable land per capita (square kilometers per million people)	Grain yield per unit of arable land (tonnes per square kilometre)	Road area per capita (square meters)	Annual water supply per capita (cubic meter/person)	Water supply capacity (10,000 m³/day)	Water consumption per unit of arable land (tonnes/cubic metre)	Population with access to water (%)
	Calculation results of linear weighted method	2013	0.04307	0.20311	0.00567481	0.00077326	0.0350279	0.0405067	0.0274284	0
		2014	0.0353487	0.0289335	0.0303534	0	0.0220778	0.0434	0.0341628	0.0128519
		2015	0.0334266	0.0195874	0.0294384	0.000116249	0.0473361	0.0376133	0.05688	0.0278587
		2016	0.032147	0.0136961	0.0535914	0.00430788	0.05543	0.0376133	0.0516826	0.0430939
		2017	0.011241	0.00701751	0.0623791	0.0376339	0.0523677	0.03472	0.0468742	0.0192032
		2018	0.00248822	0.00421151	0.0655543	0.0737516	0.0435929	0.02604	0.0398621	0.0313162
		2019	0	0	0.0754349	0.109613	0.0258697	0.0202533	0.0245751	0.0303281
		2020	0.153426	0.0335666	0.0777668	0.187399	0.0191637	0.0289333	0.0137905	0.0912546
		2021	0.16484	0.0389677	0.07863	0.193958	0.0541468	0.02604	0.0346576	0.112446
		2022	0.17564	0.27244	0	0.20078	0	0	0	0.11681
	Comprehensive evaluation value	YEAR	Water resource evaluation value	Land resource evaluation value
		2013	0.252628	0.102963
		2014	0.0946355	0.112493
		2015	0.0825686	0.169688
		2016	0.103742	0.18782
		2017	0.118271	0.153165
		2018	0.146006	0.140811
		2019	0.185048	0.101026
		2020	0.452159	0.153142
		2021	0.476396	0.22729
		2022	0.64886	0.11681
	Coupling degree	YEAR	Coupling degree C value	T-value of coordination index	Coupling coordination degree D value	Coordination level
		2013	0.530034	0.164665	0.295429	3
		2014	0.851447	0.0649394	0.235143	3
		2015	0.266523	0.27646	0.271446	3
		2016	0.489036	0.365146	0.422575	5
		2017	0.709341	0.243232	0.415372	5
		2018	0.89112	0.219286	0.442053	5
		2019	0.438655	0.0986734	0.208047	3
		2020	0.975288	0.532048	0.720347	8
		2021	0.984122	0.84077	0.909627	10
		2022	0.645323	0.561253	0.601822	7
Handan	Raw data	Year	Land area per capita (square kilometers per million people)	Arable land per capita (square kilometers per million people)	Grain yield per unit of arable land (tonnes per square kilometre)	Road area per capita (square meters)	Annual water supply per capita (cubic meter/person)	Water supply capacity (10,000 m³/day)	Water consumption per unit of arable land (tonnes/cubic metre)	Population with access to water (%)
		2013	12.9924	1.26112	0.474385	3.39938	15.3526	99	12.1738	17.6591
		2014	12.945	1.25341	0.466404	3.35372	15.699	98	12.525	16.8437
		2015	12.891	1.23942	0.467632	3.37714	16.0791	93	12.973	16.8803
		2016	12.8253	1.20706	0.481243	4.05081	12.7657	67	10.5759	18.4949
		2017	12.6877	1.16225	0.499955	4.347	15.1209	88	13.01	19.979
		2018	12.6637	1.1186	0.49559	4.34929	14.788	81	13.2201	21.6205
		2019	12.6359	1.07247	0.505419	4.37323	15.5597	75	14.5083	22.0966
		2020	12.8157	1.03771	0.54565	4.45778	15.3192	86	14.7625	23.1545
		2021	12.8814	0.99573	0.575748	4.55322	17.3343	84	17.4086	22.8462
		2022	13.0008	0.979959	0.596921	4.64605	12.9264	82	13.1908	22.9501
		Year	Land area per capita (square kilometers per million people)	Arable land per capita (square kilometers per million people)	Grain yield per unit of arable land (tonnes per square kilometre)	Road area per capita (square meters)	Annual water supply per capita (cubic meter/person)	Water supply capacity (10,000 m³/day)	Water consumption per unit of arable land (tonnes/cubic metre)	Population with access to water (%)
	Standardized results	2013	0.97698	1	0.0611496	0.0353299	0.566246	1	0.233866	0.129207
		2014	0.847095	0.972573	0	0	0.642051	0.96875	0.285265	0
		2015	0.699272	0.922839	0.00940814	0.0181217	0.725251	0.8125	0.35083	0.00580834
		2016	0.519017	0.807725	0.113695	0.539404	0	0	0	0.261646
		2017	0.142018	0.648357	0.257059	0.768599	0.515526	0.65625	0.356248	0.496808
		2018	0.0763269	0.493098	0.223618	0.770365	0.442651	0.4375	0.386994	0.756918
		2019	0	0.329029	0.298928	0.788895	0.611579	0.25	0.575533	0.832355
		2020	0.492884	0.205388	0.607167	0.854317	0.55892	0.59375	0.612735	1
		2021	0.67287	0.0560916	0.837772	0.928167	1	0.53125	1	0.951135
		2022	1	0	1	1	0.0351705	0.46875	0.382698	0.967607
	Entropy weight method	Item	Information entropy value e	Information utility value d	Weight (%)
		Land area per capita (square kilometers per million people)	0.882	0.118	11.57
		Arable land per capita (square kilometers per million people)	0.875	0.125	12.207
		Grain yield per unit of arable land (tonnes per square kilometre)	0.782	0.218	21.364
		Road area per capita (square meters)	0.856	0.144	14.073
		Annual water supply per capita (cubic meter/person)	0.902	0.098	9.602
		Water supply capacity (10,000 m³/day)	0.923	0.077	7.528
		Water consumption per unit of arable land (tonnes/cubic metre)	0.911	0.089	8.749
		Population with access to water (%)	0.848	0.152	14.908
		Year	Land area per capita (square kilometers per million people)	Arable land per capita (square kilometers per million people)	Grain yield per unit of arable land (tonnes per square kilometre)	Road area per capita (square meters)	Annual water supply per capita (cubic meter/person)	Water supply capacity (10,000 m³/day)	Water consumption per unit of arable land (tonnes/cubic metre)	Population with access to water (%)
	Calculation results of linear weighted method	2013	0.113037	0.12207	0.013064	0.00497198	0.054371	0.07528	0.0204609	0.0192622
		2014	0.0980089	0.118722	0	0	0.0616497	0.0729275	0.0249579	0
		2015	0.0809057	0.112651	0.00200995	0.00255027	0.0696386	0.061165	0.0306941	0.000865907
		2016	0.0600503	0.098599	0.0242899	0.0759104	0	0	0	0.0390062
		2017	0.0164315	0.079145	0.054918	0.108165	0.0495008	0.0494025	0.0311682	0.0740641
		2018	0.00883102	0.0601925	0.0477737	0.108413	0.0425033	0.032935	0.0338581	0.112841
		2019	0	0.0401645	0.0638629	0.111021	0.0587238	0.01882	0.0503534	0.124087
		2020	0.0570266	0.0250718	0.129715	0.120228	0.0536675	0.0446975	0.0536082	0.14908
		2021	0.077851	0.0068471	0.178982	0.130621	0.09602	0.0399925	0.08749	0.141795
		2022	0.1157	0	0.21364	0.14073	0.00337707	0.0352875	0.0334822	0.144251
	Comprehensive evaluation value	YEAR	Water resource evaluation value	Land resource evaluation value
		2013	0.253143	0.169374
		2014	0.216731	0.159535
		2015	0.198117	0.162364
		2016	0.25885	0.0390062
		2017	0.258659	0.204136
		2018	0.225211	0.222138
		2019	0.215049	0.251985
		2020	0.332042	0.301053
		2021	0.394301	0.365298
		2022	0.47007	0.216398
	Coupling degree	YEAR	Coupling degree C value	T-value of coordination index	Coupling coordination degree D value	Coordination level
		2013	0.948456	0.304921	0.537777	6
		2014	0.754122	0.22454	0.411498	5
		2015	0.315928	0.195249	0.248364	3
		2016	0.400568	0.119427	0.218721	3
		2017	0.925645	0.367063	0.582898	6
		2018	0.735451	0.33383	0.495496	5
		2019	0.596081	0.360342	0.463458	5
		2020	0.971738	0.644826	0.791582	8
		2021	0.987124	0.85348	0.917873	10
		2022	0.95649	0.766393	0.856182	9
Hengshui	Raw data	Year	Land area per capita (square kilometers per million people)	Arable land per capita (square kilometers per million people)	Grain yield per unit of arable land (tonnes per square kilometre)	Road area per capita (square meters)	Annual water supply per capita (cubic meter/person)	Water supply capacity (10,000 m³/day)	Water consumption per unit of arable land (tonnes/cubic metre)	Population with access to water (%)
		2013	20.0454	2.30603	0.366257	1.55853	5.25635	13	2.27939	8.16697
		2014	19.9774	2.2591	0.364392	1.67759	5.95976	8	2.63811	8.36536
		2015	19.9233	2.22616	0.356629	1.67306	6.00676	8	2.69827	8.11725
		2016	19.8428	2.18078	0.373288	1.7157	6.86054	9	3.14592	9.65641
		2017	19.8117	2.16637	0.375906	2.2287	10.2803	19	4.74539	10.0897
		2018	19.7585	2.11024	0.438699	2.53131	10.1789	19	4.82357	11.4043
		2019	19.6968	2.03366	0.466294	2.55461	10.0736	19	4.95341	13.152
		2020	20.9831	2.11019	0.491222	2.83068	10.71	26	5.0754	15.4358
		2021	21.1034	2.07332	0.508121	2.88751	13.5777	27	6.54878	15.5242
		2022	21.2098	2.04705	0.518879	2.94287	10.4009	23	5.08091	15.1224
		Year	Land area per capita (square kilometers per million people)	Arable land per capita (square kilometers per million people)	Grain yield per unit of arable land (tonnes per square kilometre)	Road area per capita (square meters)	Annual water supply per capita (cubic meter/person)	Water supply capacity (10,000 m³/day)	Water consumption per unit of arable land (tonnes/cubic metre)	Population with access to water (%)
	Standardized results	2013	0.230368	1	0.059338	0	0	0.263158	0	0.00671257
		2014	0.185436	0.827684	0.0478418	0.086008	0.0845296	0	0.0840214	0.0334972
		2015	0.149708	0.706731	0	0.0827291	0.0901787	0	0.0981118	0
		2016	0.0964785	0.540127	0.102674	0.113532	0.192779	0.0526316	0.202962	0.207799
		2017	0.0758941	0.487225	0.118807	0.484107	0.603735	0.578947	0.5776	0.266294
		2018	0.0407564	0.281162	0.505822	0.7027	0.591553	0.578947	0.59591	0.443776
		2019	0	0	0.675901	0.719537	0.578895	0.578947	0.626324	0.679733
		2020	0.850191	0.280964	0.829542	0.918958	0.655383	0.947368	0.654896	0.988055
		2021	0.929689	0.145616	0.933696	0.960008	1	1	1	1
		2022	1	0.0491502	1	1	0.618228	0.789474	0.656187	0.945751
	Entropy weight method	Item	Information entropy value e	Information utility value d	Weight (%)
		Land area per capita (square kilometers per million people)	0.758	0.242	17.665
		Arable land per capita (square kilometers per million people)	0.859	0.141	10.263
		Grain yield per unit of arable land (tonnes per square kilometre)	0.796	0.204	14.86
		Road area per capita (square meters)	0.843	0.157	11.425
		Annual water supply per capita (cubic meter/person)	0.866	0.134	9.761
		Water supply capacity (10,000 m³/day)	0.834	0.166	12.12
		Water consumption per unit of arable land (tonnes/cubic metre)	0.868	0.132	9.599
		Population with access to water (%)	0.804	0.196	14.306
		Year	Land area per capita (square kilometers per million people)	Arable land per capita (square kilometers per million people)	Grain yield per unit of arable land (tonnes per square kilometre)	Road area per capita (square meters)	Annual water supply per capita (cubic meter/person)	Water supply capacity (10,000 m³/day)	Water consumption per unit of arable land (tonnes/cubic metre)	Population with access to water (%)
	Calculation results of linear weighted method	2013	0.0406945	0.10263	0.00881762	0	0	0.0318947	0	0.000960301
		2014	0.0327572	0.0849453	0.00710929	0.00982642	0.00825094	0	0.00806521	0.00479211
		2015	0.026446	0.0725318	0	0.0094518	0.00880235	0	0.00941775	0
		2016	0.0170429	0.0554333	0.0152574	0.0129711	0.0188172	0.00637895	0.0194824	0.0297277
		2017	0.0134067	0.0500039	0.0176547	0.0553093	0.0589306	0.0701684	0.0554439	0.038096
		2018	0.00719961	0.0288556	0.0751652	0.0802834	0.0577414	0.0701684	0.0572014	0.0634866
		2019	0	0	0.100439	0.0822071	0.0565059	0.0701684	0.0601208	0.0972426
		2020	0.150186	0.0288353	0.12327	0.104991	0.0639719	0.114821	0.0628635	0.141351
		2021	0.164229	0.0149445	0.138747	0.109681	0.09761	0.1212	0.09599	0.14306
		2022	0.17665	0.00504429	0.1486	0.11425	0.0603452	0.0956842	0.0629874	0.135299
	Comprehensive evaluation value	YEAR	Water resource evaluation value	Land resource evaluation value
		2013	0.152142	0.032855
		2014	0.134638	0.0211083
		2015	0.10843	0.0182201
		2016	0.100705	0.0744062
		2017	0.136375	0.222639
		2018	0.191504	0.248598
		2019	0.182646	0.284038
		2020	0.407283	0.383008
		2021	0.427602	0.45786
		2022	0.444544	0.354316
	Coupling degree	YEAR	Coupling degree C value	T-value of coordination index	Coupling coordination degree D value	Coordination level
		2013	0.820169	0.0996141	0.285833	3
		2014	0.680175	0.0615771	0.204654	3
		2015	0.851714	0.0210087	0.133766	2
		2016	0.506396	0.0726221	0.19177	2
		2017	0.789951	0.288667	0.477528	5
		2018	0.946906	0.396164	0.612478	7
		2019	0.905524	0.42304	0.618929	7
		2020	0.999369	0.853472	0.923544	10
		2021	0.999688	0.965856	0.982626	10
		2022	0.991256	0.874595	0.9311	10
Langfang	Raw data	Year	Land area per capita (square kilometers per million people)	Arable land per capita (square kilometers per million people)	Grain yield per unit of arable land (tonnes per square kilometre)	Road area per capita (square meters)	Annual water supply per capita (cubic meter/person)	Water supply capacity (10,000 m³/day)	Water consumption per unit of arable land (tonnes/cubic metre)	Population with access to water (%)
		2013	14.389	1.07252	0.367279	1.97851	10.7229	23	9.99791	11.6383
		2014	14.2172	1.02632	0.365869	2.04556	11.0593	23	10.7757	11.7205
		2015	14.0894	0.998904	0.352567	2.16305	9.89481	23	9.90566	11.8343
		2016	13.9307	0.975948	0.35413	2.13868	10.52	23	10.7793	12.1343
		2017	13.5604	0.927231	0.367834	2.14723	10.869	37	11.722	12.2337
		2018	13.2913	0.870581	0.350036	2.31342	11.4286	35	13.1275	13.2313
		2019	13.0671	0.846138	0.355032	2.51016	12.3801	34	14.6313	13.4146
		2020	11.7189	0.751914	0.35903	2.38607	13.3631	36	17.7721	12.3952
		2021	11.6089	0.744312	0.365599	2.67064	12.5316	37	16.8365	11.9177
		2022	11.6997	0.75505	0.369005	2.94813	11.1756	39	14.8012	11.8289
		Year	Land area per capita (square kilometers per million people)	Arable land per capita (square kilometers per million people)	Grain yield per unit of arable land (tonnes per square kilometre)	Road area per capita (square meters)	Annual water supply per capita (cubic meter/person)	Water supply capacity (10,000 m³/day)	Water consumption per unit of arable land (tonnes/cubic metre)	Population with access to water (%)
	Standardized results	2013	1	1	0.909021	0	0.238766	0	0.0117274	0
		2014	0.938194	0.859234	0.834722	0.0691417	0.335744	0	0.110601	0.0462534
		2015	0.892244	0.775714	0.133444	0.190318	0	0	0	0.110342
		2016	0.83514	0.705769	0.215828	0.165182	0.180272	0	0.11106	0.279245
		2017	0.701969	0.557332	0.938311	0.173998	0.280889	0.875	0.230899	0.335182
		2018	0.605162	0.384727	0	0.345396	0.442224	0.75	0.40957	0.896813
		2019	0.524509	0.310253	0.26342	0.548306	0.716569	0.6875	0.60073	1
		2020	0.0395801	0.0231623	0.474179	0.420329	1	0.8125	1	0.42609
		2021	0	0	0.820477	0.71381	0.760255	0.875	0.88106	0.15726
		2022	0.0326761	0.0327176	1	1	0.36929	1	0.622325	0.107311
	Entropy weight method	Item	Information entropy value e	Information utility value d	Weight (%)
		Land area per capita (square kilometers per million people)	0.858	0.142	10.953
		Arable land per capita (square kilometers per million people)	0.838	0.162	12.507
		Grain yield per unit of arable land (tonnes per square kilometre)	0.884	0.116	8.93
		Road area per capita (square meters)	0.847	0.153	11.799
		Annual water supply per capita (cubic meter/person)	0.892	0.108	8.349
		Water supply capacity (10,000 m³/day)	0.775	0.225	17.389
		Water consumption per unit of arable land (tonnes/cubic metre)	0.813	0.187	14.433
		Population with access to water (%)	0.798	0.202	15.641
		Year	Land area per capita (square kilometers per million people)	Arable land per capita (square kilometers per million people)	Grain yield per unit of arable land (tonnes per square kilometre)	Road area per capita (square meters)	Annual water supply per capita (cubic meter/person)	Water supply capacity (10,000 m³/day)	Water consumption per unit of arable land (tonnes/cubic metre)	Population with access to water (%)
	Calculation results of linear weighted method	2013	0.10953	0.12507	0.0811756	0	0.0199346	0	0.00169261	0
		2014	0.10276	0.107464	0.0745407	0.00815802	0.0280312	0	0.015963	0.0072345
		2015	0.0977275	0.0970186	0.0119166	0.0224557	0	0	0	0.0172586
		2016	0.0914729	0.0882705	0.0192735	0.0194899	0.0150509	0	0.0160292	0.0436767
		2017	0.0768866	0.0697056	0.0837911	0.0205301	0.0234515	0.152154	0.0333257	0.0524258
		2018	0.0662833	0.0481178	0	0.0407533	0.0369213	0.130417	0.0591132	0.140271
		2019	0.0574494	0.0388034	0.0235234	0.0646946	0.0598263	0.119549	0.0867033	0.15641
		2020	0.00433521	0.0028969	0.0423442	0.0495946	0.08349	0.141286	0.14433	0.0666447
		2021	0	0	0.0732686	0.0842225	0.0634737	0.152154	0.127163	0.024597
		2022	0.00357901	0.00409198	0.0893	0.11799	0.030832	0.17389	0.0898202	0.0167845
	Comprehensive evaluation value	YEAR	Water resource evaluation value	Land resource evaluation value
		2013	0.315776	0.0216272
		2014	0.292923	0.0512287
		2015	0.229118	0.0172586
		2016	0.218507	0.0747569
		2017	0.250913	0.261357
		2018	0.155155	0.366723
		2019	0.184471	0.422489
		2020	0.0991709	0.43575
		2021	0.157491	0.367388
		2022	0.214961	0.311327
	Coupling degree	YEAR	Coupling degree C value	T-value of coordination index	Coupling coordination degree D value	Coordination level
		2013	0.280173	0.505115	0.376191	4
		2014	0.577307	0.488079	0.530821	6
		2015	0.254391	0.303965	0.278075	3
		2016	0.812119	0.347283	0.53107	6
		2017	0.995949	0.639077	0.797802	8
		2018	0.855607	0.545823	0.683381	7
		2019	0.909571	0.677437	0.784969	8
		2020	0.198997	0.5	0.315434	4
		2021	0.863837	0.551887	0.690464	7
		2022	0.991025	0.616255	0.781488	8
Qinhuangdao	Raw data	Year	Land area per capita (square kilometers per million people)	Arable land per capita (square kilometers per million people)	Grain yield per unit of arable land (tonnes per square kilometre)	Road area per capita (square meters)	Annual water supply per capita (cubic meter/person)	Water supply capacity (10,000 m³/day)	Water consumption per unit of arable land (tonnes/cubic metre)	Population with access to water (%)
		2013	25.6223	0.933662	0.29687	6.23974	37.0706	41	39.7045	31.5271
		2014	25.5218	0.932614	0.299193	6.39843	31.4753	39	33.7496	31.7305
		2015	25.4801	0.934357	0.262146	6.9791	34.8106	40	37.2562	35.2711
		2016	25.3229	0.929893	0.283072	7.00747	43.2327	40	46.4921	36.0273
		2017	25.2084	0.927302	0.257143	7.17932	26.2391	40	28.2962	38.4491
		2018	25.0546	0.918433	0.259441	7.3571	32.0103	49	34.8531	41.1047
		2019	24.9744	0.868438	0.274972	7.54161	34.8656	54	40.1474	41.9334
		2020	24.8471	0.841401	0.283876	7.75796	37.7643	54	44.8827	42.6752
		2021	24.8947	0.815571	0.29734	7.91321	38.6152	54	47.3474	44.0332
		2022	25.184	0.830859	0.299145	8.16656	35.2292	53	42.4009	44.5449
		Year	Land area per capita (square kilometers per million people)	Arable land per capita (square kilometers per million people)	Grain yield per unit of arable land (tonnes per square kilometre)	Road area per capita (square meters)	Annual water supply per capita (cubic meter/person)	Water supply capacity (10,000 m³/day)	Water consumption per unit of arable land (tonnes/cubic metre)	Population with access to water (%)
	Standardized results	2013	1	0.99415	0.944739	0	0.637387	0.133333	0.598825	0
		2014	0.870255	0.985327	1	0.0823597	0.308128	0	0.286249	0.0156218
		2015	0.816494	1	0.118982	0.383721	0.504394	0.0666667	0.470312	0.287605
		2016	0.613796	0.962422	0.61661	0.398443	1	0.0666667	0.955107	0.345694
		2017	0.466032	0.940611	0	0.487634	0	0.0666667	0	0.531736
		2018	0.26762	0.865945	0.0546416	0.579898	0.339609	0.666667	0.344176	0.735732
		2019	0.164162	0.445061	0.424003	0.67566	0.507629	1	0.622073	0.799394
		2020	0	0.217452	0.635737	0.787942	0.67821	1	0.870625	0.856373
		2021	0.0613643	0	0.955918	0.868515	0.728279	1	1	0.960693
		2022	0.434542	0.128698	0.998859	1	0.529027	0.933333	0.740359	1
	Entropy weight method	Item	Information entropy value e	Information utility value d	Weight (%)
		Land area per capita (square kilometers per million people)	0.868	0.132	13.978
		Arable land per capita (square kilometers per million people)	0.895	0.105	11.137
		Grain yield per unit of arable land (tonnes per square kilometre)	0.87	0.13	13.79
		Road area per capita (square meters)	0.901	0.099	10.466
		Annual water supply per capita (cubic meter/person)	0.929	0.071	7.496
		Water supply capacity (10,000 m³/day)	0.794	0.206	21.844
		Water consumption per unit of arable land (tonnes/cubic metre)	0.923	0.077	8.206
		Population with access to water (%)	0.877	0.123	13.083
		Year	Land area per capita (square kilometers per million people)	Arable land per capita (square kilometers per million people)	Grain yield per unit of arable land (tonnes per square kilometre)	Road area per capita (square meters)	Annual water supply per capita (cubic meter/person)	Water supply capacity (10,000 m³/day)	Water consumption per unit of arable land (tonnes/cubic metre)	Population with access to water (%)
	Calculation results of linear weighted method	2013	0.13978	0.110718	0.130279	0	0.0477785	0.0291253	0.0491396	0
		2014	0.121644	0.109736	0.1379	0.00861977	0.0230973	0	0.0234896	0.0020438
		2015	0.11413	0.11137	0.0164076	0.0401602	0.0378094	0.0145627	0.0385938	0.0376273
		2016	0.0857964	0.107185	0.0850305	0.041701	0.07496	0.0145627	0.0783761	0.0452272
		2017	0.0651419	0.104756	0	0.0510358	0	0.0145627	0	0.069567
		2018	0.0374079	0.0964403	0.00753508	0.0606921	0.0254571	0.145627	0.0282431	0.0962558
		2019	0.0229466	0.0495664	0.05847	0.0707146	0.0380519	0.21844	0.0510473	0.104585
		2020	0	0.0242176	0.0876681	0.082466	0.0508386	0.21844	0.0714435	0.112039
		2021	0.00857751	0	0.131821	0.0908987	0.0545918	0.21844	0.08206	0.125688
		2022	0.0607403	0.0143331	0.137743	0.10466	0.0396559	0.203877	0.0607539	0.13083
	Comprehensive evaluation value	YEAR	Water resource evaluation value	Land resource evaluation value
		2013	0.380778	0.126043
		2014	0.3779	0.0486306
		2015	0.282067	0.128593
		2016	0.319713	0.213126
		2017	0.220934	0.0841297
		2018	0.202075	0.295583
		2019	0.201698	0.412124
		2020	0.194352	0.452761
		2021	0.231297	0.480779
		2022	0.317476	0.435117
	Coupling degree	YEAR	Coupling degree C value	T-value of coordination index	Coupling coordination degree D value	Coordination level
		2013	0.729186	0.587776	0.654674	7
		2014	0.200505	0.492435	0.314222	4
		2015	0.906442	0.331218	0.547932	6
		2016	0.962348	0.526013	0.711483	8
		2017	0.969128	0.120119	0.34119	4
		2018	0.547305	0.310312	0.412111	5
		2019	0.456201	0.441461	0.44877	5
		2020	0.205567	0.468231	0.310247	4
		2021	0.753023	0.597107	0.670549	7
		2022	0.988915	0.771843	0.873663	9
Shijiazhuang	Raw data	Year	Land area per capita (square kilometers per million people)	Arable land per capita (square kilometers per million people)	Grain yield per unit of arable land (tonnes per square kilometre)	Road area per capita (square meters)	Annual water supply per capita (cubic meter/person)	Water supply capacity (10,000 m³/day)	Water consumption per unit of arable land (tonnes/cubic metre)	Population with access to water (%)
		2013	15.0479	0.714299	0.72	4.34294	33.4111	126	46.7747	23.9052
		2014	14.8696	0.696425	0.716216	4.92485	25.2078	117	36.1959	26.0689
		2015	14.7641	0.686813	0.707483	5.39265	49.4524	179	72.0027	27.9397
		2016	14.6505	0.678746	0.696721	4.97561	45.8153	166	67.5	26.1484
		2017	14.5222	0.679878	0.635393	5.22799	25.4405	156	37.4192	27.4819
		2018	14.4271	0.666569	0.630137	5.46769	25.3022	158	37.9589	28.489
		2019	14.323	0.657227	0.62069	5.64037	25.0372	160	38.0952	29.0086
		2020	14.0632	0.646907	0.591635	5.63596	24.6604	161	38.1205	29.9065
		2021	14.0776	0.641511	0.604167	5.68361	25.8449	147	40.2875	32.6101
		2022	14.0776	0.582528	0.665341	5.72549	25.672	134	44.0701	31.4519
		Year	Land area per capita (square kilometers per million people)	Arable land per capita (square kilometers per million people)	Grain yield per unit of arable land (tonnes per square kilometre)	Road area per capita (square meters)	Annual water supply per capita (cubic meter/person)	Water supply capacity (10,000 m³/day)	Water consumption per unit of arable land (tonnes/cubic metre)	Population with access to water (%)
	Standardized results	2013	1	1	1	0	0.352964	0.145161	0.295439	0
		2014	0.818934	0.864352	0.970523	0.420899	0.0220763	0	0	0.248555
		2015	0.711836	0.791411	0.902489	0.759259	1	1	1	0.463476
		2016	0.596444	0.730187	0.818653	0.457615	0.853296	0.790323	0.874249	0.257691
		2017	0.466124	0.738777	0.340887	0.640159	0.031464	0.629032	0.0341633	0.410877
		2018	0.369571	0.637782	0.299944	0.813538	0.0258875	0.66129	0.0492353	0.526572
		2019	0.26385	0.566883	0.226347	0.938432	0.0151957	0.693548	0.053041	0.586267
		2020	0	0.488567	0	0.935244	0	0.709677	0.0537491	0.689417
		2021	0.0146334	0.447618	0.0976283	0.969711	0.0477752	0.483871	0.114268	1
		2022	0.0146334	0	0.574193	1	0.0408032	0.274194	0.219905	0.866939
	Entropy weight method	Item	Information entropy value e	Information utility value d	Weight (%)
		Land area per capita (square kilometers per million people)	0.824	0.176	13.337
		Arable land per capita (square kilometers per million people)	0.941	0.059	4.451
		Grain yield per unit of arable land (tonnes per square kilometre)	0.876	0.124	9.411
		Road area per capita (square meters)	0.937	0.063	4.759
		Annual water supply per capita (cubic meter/person)	0.584	0.416	31.58
		Water supply capacity (10,000 m³/day)	0.911	0.089	6.714
		Water consumption per unit of arable land (tonnes/cubic metre)	0.694	0.306	23.212
		Population with access to water (%)	0.914	0.086	6.536
		Year	Land area per capita (square kilometers per million people)	Arable land per capita (square kilometers per million people)	Grain yield per unit of arable land (tonnes per square kilometre)	Road area per capita (square meters)	Annual water supply per capita (cubic meter/person)	Water supply capacity (10,000 m³/day)	Water consumption per unit of arable land (tonnes/cubic metre)	Population with access to water (%)
	Calculation results of linear weighted method	2013	0.13337	0.04451	0.09411	0	0.111466	0.00974613	0.0685773	0
		2014	0.109221	0.0384723	0.091336	0.0200306	0.00697169	0	0	0.0162456
		2015	0.0949375	0.0352257	0.0849333	0.0361332	0.3158	0.06714	0.23212	0.0302928
		2016	0.0795478	0.0325006	0.0770434	0.0217779	0.269471	0.0530623	0.202931	0.0168427
		2017	0.0621669	0.032883	0.0320809	0.0304652	0.00993633	0.0422332	0.00792999	0.0268549
		2018	0.0492897	0.0283877	0.0282277	0.0387163	0.00817528	0.044399	0.0114285	0.0344167
		2019	0.0351897	0.025232	0.0213015	0.04466	0.0047988	0.0465648	0.0123119	0.0383184
		2020	0	0.0217461	0	0.0445083	0	0.0476477	0.0124762	0.0450603
		2021	0.00195166	0.0199235	0.0091878	0.0461485	0.0150874	0.0324871	0.0265238	0.06536
		2022	0.00195166	0	0.0540373	0.04759	0.0128856	0.0184094	0.0510445	0.0566632
	Comprehensive evaluation value	YEAR	Water resource evaluation value	Land resource evaluation value
		2013	0.27199	0.189789
		2014	0.25906	0.0232172
		2015	0.25123	0.645353
		2016	0.21087	0.542307
		2017	0.157596	0.0869544
		2018	0.144621	0.0984195
		2019	0.126383	0.101994
		2020	0.0662544	0.105184
		2021	0.0772115	0.139458
		2022	0.103579	0.139003
	Coupling degree	YEAR	Coupling degree C value	T-value of coordination index	Coupling coordination degree D value	Coordination level
		2013	0.822714	0.631194	0.720619	8
		2014	0.205356	0.469205	0.310409	4
		2015	0.998617	0.940555	0.969151	10
		2016	0.996433	0.76327	0.872094	9
		2017	0.798106	0.277748	0.470821	5
		2018	0.8672	0.255876	0.471058	5
		2019	0.92619	0.215254	0.446504	5
		2020	0.500258	0.074558	0.193128	2
		2021	0.858519	0.127649	0.331042	4
		2022	0.999927	0.190089	0.435977	5
Tangshan	Raw data	Year	Land area per capita (square kilometers per million people)	Arable land per capita (square kilometers per million people)	Grain yield per unit of arable land (tonnes per square kilometre)	Road area per capita (square meters)	Annual water supply per capita (cubic meter/person)	Water supply capacity (10,000 m³/day)	Water consumption per unit of arable land (tonnes/cubic metre)	Population with access to water (%)
		2013	17.6474	1.09903	0.367461	3.99528	17.0016	130	15.4696	25.8056
		2014	17.5714	1.10213	0.426036	4.03809	36.6806	130	33.2817	25.6945
		2015	17.5531	0.989707	0.439179	4.03518	37.5779	130	37.9687	25.6678
		2016	17.5325	1.0842	0.366343	4.01223	36.1543	113	33.3465	25.7678
		2017	17.5052	1.10564	0.36573	4.34381	17.0972	82	15.4636	25.9875
		2018	17.4848	0.985853	0.366245	4.68787	25.4212	81	25.7859	26.087
		2019	17.4711	0.985086	0.381517	4.97212	27.3233	82	27.737	26.326
		2020	17.4553	0.984711	0.381316	5.17232	29.9534	95	30.4184	26.5613
		2021	17.5029	1.00195	0.380965	5.48525	31.3356	93	31.2746	26.7637
		2022	17.4825	1.01129	0.379828	5.79419	19.4563	79	19.2391	26.4729
		Year	Land area per capita (square kilometers per million people)	Arable land per capita (square kilometers per million people)	Grain yield per unit of arable land (tonnes per square kilometre)	Road area per capita (square meters)	Annual water supply per capita (cubic meter/person)	Water supply capacity (10,000 m³/day)	Water consumption per unit of arable land (tonnes/cubic metre)	Population with access to water (%)
	Standardized results	2013	1	0.945351	0.0235658	0	0	1	0.000265715	0.125788
		2014	0.60453	0.970947	0.821057	0.0237929	0.956393	1	0.791735	0.0244384
		2015	0.50917	0.0413119	1	0.0221774	1	1	1	0
		2016	0.402128	0.822718	0.00833477	0.00942183	0.930818	0.666667	0.794618	0.0913175
		2017	0.259795	1	0	0.193746	0.00464717	0.0588235	0	0.291785
		2018	0.153336	0.00944591	0.00701161	0.385002	0.409189	0.0392157	0.458667	0.382513
		2019	0.0825012	0.00310246	0.21493	0.543016	0.501633	0.0588235	0.54536	0.600659
		2020	0	0	0.212196	0.65431	0.629452	0.313725	0.664509	0.815325
		2021	0.247954	0.142545	0.207416	0.828266	0.696628	0.27451	0.702554	1
		2022	0.141522	0.21979	0.19194	1	0.119297	0	0.167759	0.734656
	Entropy weight method	Item	Information entropy value e	Information utility value d	Weight (%)
		Land area per capita (square kilometers per million people)	0.848	0.152	9.273
		Arable land per capita (square kilometers per million people)	0.728	0.272	16.631
		Grain yield per unit of arable land (tonnes per square kilometre)	0.692	0.308	18.815
		Road area per capita (square meters)	0.761	0.239	14.588
		Annual water supply per capita (cubic meter/person)	0.856	0.144	8.807
		Water supply capacity (10,000 m³/day)	0.787	0.213	13.006
		Water consumption per unit of arable land (tonnes/cubic metre)	0.869	0.131	8.023
		Population with access to water (%)	0.822	0.178	10.858
		Year	Land area per capita (square kilometers per million people)	Arable land per capita (square kilometers per million people)	Grain yield per unit of arable land (tonnes per square kilometre)	Road area per capita (square meters)	Annual water supply per capita (cubic meter/person)	Water supply capacity (10,000 m³/day)	Water consumption per unit of arable land (tonnes/cubic metre)	Population with access to water (%)
	Calculation results of linear weighted method	2013	0.09273	0.157221	0.0044339	0	0	0.13006	2.12572e-05	0.0136581
		2014	0.056058	0.161478	0.154482	0.0034709	0.0842295	0.13006	0.0633388	0.00265352
		2015	0.0472153	0.00687058	0.18815	0.00323523	0.08807	0.13006	0.08	0
		2016	0.0372893	0.136826	0.00156819	0.00137446	0.0819772	0.0867067	0.0635694	0.00991525
		2017	0.0240908	0.16631	0	0.0282637	0.000409276	0.00765059	0	0.031682
		2018	0.0142188	0.00157095	0.00131923	0.0561641	0.0360373	0.00510039	0.0366933	0.0415332
		2019	0.00765034	0.000515971	0.040439	0.0792152	0.0441788	0.00765059	0.0436288	0.0652196
		2020	0	0	0.0399247	0.0954508	0.0554359	0.0408031	0.0531607	0.088528
		2021	0.0229928	0.0237067	0.0390254	0.120827	0.061352	0.0357027	0.0562043	0.10858
		2022	0.0131234	0.0365533	0.0361136	0.14588	0.0105065	0	0.0134208	0.079769
	Comprehensive evaluation value	YEAR	Water resource evaluation value	Land resource evaluation value
		2013	0.254385	0.143739
		2014	0.375489	0.280282
		2015	0.245471	0.29813
		2016	0.177058	0.242169
		2017	0.218664	0.0397419
		2018	0.0732731	0.119364
		2019	0.127821	0.160678
		2020	0.135375	0.237928
		2021	0.206552	0.261839
		2022	0.23167	0.103696
	Coupling degree	YEAR	Coupling degree C value	T-value of coordination index	Coupling coordination degree D value	Coordination level
		2013	0.981292	0.500865	0.701067	8
		2014	0.999373	0.956153	0.977524	10
		2015	0.962708	0.779195	0.866104	9
		2016	0.923527	0.562149	0.720527	8
		2017	0.282371	0.245731	0.263415	3
		2018	0.346944	0.160994	0.236338	3
		2019	0.902897	0.32778	0.544015	6
		2020	0.824728	0.486524	0.633443	7
		2021	0.948477	0.647272	0.783532	8
		2022	0.937036	0.3881	0.603045	7
Tianjin	Raw data	Year	Land area per capita (square kilometers per million people)	Arable land per capita (square kilometers per million people)	Grain yield per unit of arable land (tonnes per square kilometre)	Road area per capita (square meters)	Annual water supply per capita (cubic meter/person)	Water supply capacity (10,000 m³/day)	Water consumption per unit of arable land (tonnes/cubic metre)	Population with access to water (%)
		2013	8.51064	0.402128	0.308113	17.88	168.482	453	418.977	61.2057
		2014	8.39748	0.407978	0.301887	18.74	168.558	447	413.154	55.0035
		2015	8.33912	0.455177	0.277557	16.02	178.423	456	391.985	60.8061
		2016	8.31601	0.504505	0.26978	15.39	188.709	454	374.048	65.1421
		2017	8.51064	0.473759	0.317814	17.41	194.968	468	411.534	60
		2018	8.67679	0.376717	0.402495	11.67	205.521	413	545.557	93.7093
		2019	8.66426	0.228881	0.704416	12.98	205.403	414	897.423	94.1516
		2020	8.65801	0.324675	0.507111	14.91	200.724	430	618.231	84.7042
		2021	8.73999	0.359796	0.50587	15.44	235.547	432	654.668	84.8507
		2022	8.80411	0.366838	0.5124	16.11	246.156	480	671.02	85.1064
		Year	Land area per capita (square kilometers per million people)	Arable land per capita (square kilometers per million people)	Grain yield per unit of arable land (tonnes per square kilometre)	Road area per capita (square meters)	Annual water supply per capita (cubic meter/person)	Water supply capacity (10,000 m³/day)	Water consumption per unit of arable land (tonnes/cubic metre)	Population with access to water (%)
	Standardized results	2013	0.39875	0.628563	0.0881948	0.878359	0	0.597015	0.0858448	0.158428
		2014	0.166917	0.649787	0.07387	1	0.000971546	0.507463	0.0747195	0
		2015	0.0473593	0.821034	0.0178932	0.615276	0.127975	0.641791	0.0342712	0.148222
		2016	0	1	0	0.526167	0.260407	0.61194	0	0.25898
		2017	0.39875	0.888451	0.110516	0.811881	0.34099	0.820896	0.0716243	0.127631
		2018	0.739154	0.536371	0.305347	0	0.476848	0	0.327697	0.988702
		2019	0.713484	0	1	0.18529	0.475332	0.0149254	1	1
		2020	0.700676	0.347555	0.546045	0.458274	0.415099	0.253731	0.466555	0.758675
		2021	0.868627	0.474978	0.54319	0.533239	0.863421	0.283582	0.536174	0.762417
		2022	1	0.500527	0.558213	0.628006	1	1	0.567417	0.768948
	Entropy weight method	Item	Information entropy value e	Information utility value d	Weight (%)
		Land area per capita (square kilometers per million people)	0.876	0.124	11.039
		Arable land per capita (square kilometers per million people)	0.933	0.067	5.91
		Grain yield per unit of arable land (tonnes per square kilometre)	0.788	0.212	18.765
		Road area per capita (square meters)	0.922	0.078	6.93
		Annual water supply per capita (cubic meter/person)	0.837	0.163	14.416
		Water supply capacity (10,000 m³/day)	0.874	0.126	11.179
		Water consumption per unit of arable land (tonnes/cubic metre)	0.787	0.213	18.925
		Population with access to water (%)	0.855	0.145	12.836
		Year	Land area per capita (square kilometers per million people)	Arable land per capita (square kilometers per million people)	Grain yield per unit of arable land (tonnes per square kilometre)	Road area per capita (square meters)	Annual water supply per capita (cubic meter/person)	Water supply capacity (10,000 m³/day)	Water consumption per unit of arable land (tonnes/cubic metre)	Population with access to water (%)
	Calculation results of linear weighted method	2013	0.044018	0.0371481	0.0165498	0.0608703	0	0.0667403	0.0162461	0.0203359
		2014	0.018426	0.0384024	0.0138617	0.0693	0.000140058	0.0567293	0.0141407	0
		2015	0.00522799	0.0485231	0.00335766	0.0426386	0.0184489	0.0717458	0.00648582	0.0190258
		2016	0	0.0591	0	0.0364634	0.0375403	0.0684088	0	0.0332426
		2017	0.044018	0.0525074	0.0207383	0.0562634	0.0491571	0.0917679	0.0135549	0.0163827
		2018	0.0815952	0.0316995	0.0572984	0	0.0687424	0	0.0620167	0.12691
		2019	0.0787615	0	0.18765	0.0128406	0.0685239	0.00166851	0.18925	0.12836
		2020	0.0773477	0.0205405	0.102465	0.0317584	0.0598407	0.0283646	0.0882955	0.0973835
		2021	0.0958877	0.0280712	0.10193	0.0369535	0.124471	0.0317016	0.101471	0.0978638
		2022	0.11039	0.0295811	0.104749	0.0435208	0.14416	0.11179	0.107384	0.0987022
	Comprehensive evaluation value	YEAR	Water resource evaluation value	Land resource evaluation value
		2013	0.158586	0.103322
		2014	0.13999	0.07101
		2015	0.0997474	0.115706
		2016	0.0955634	0.139192
		2017	0.173527	0.170863
		2018	0.170593	0.257669
		2019	0.279252	0.387802
		2020	0.232112	0.273884
		2021	0.262842	0.355507
		2022	0.288241	0.462036
	Coupling degree	YEAR	Coupling degree C value	T-value of coordination index	Coupling coordination degree D value	Coordination level
		2013	0.822804	0.210765	0.416435	5
		2014	0.394985	0.122982	0.2204	3
		2015	0.80601	0.07665	0.248557	3
		2016	0.445621	0.0954395	0.206228	3
		2017	0.975637	0.333397	0.570329	6
		2018	0.995074	0.434714	0.657702	7
		2019	0.996773	0.874118	0.933433	10
		2020	0.988358	0.611483	0.777409	8
		2021	0.996208	0.791916	0.888208	9
		2022	1	0.99	0.994987	10
Xingtai	Raw data	Year	Land area per capita (square kilometers per million people)	Arable land per capita (square kilometers per million people)	Grain yield per unit of arable land (tonnes per square kilometre)	Road area per capita (square meters)	Annual water supply per capita (cubic meter/person)	Water supply capacity (10,000 m³/day)	Water consumption per unit of arable land (tonnes/cubic metre)	Population with access to water (%)
		2013	17.1817	1.52709	0.40695	1.89414	11.2872	53	7.39134	12.7477
		2014	17.0893	1.51089	0.405728	2.01351	7.17475	22	4.7487	12.817
		2015	17.0003	1.47272	0.41994	2.08116	6.28325	22	4.26643	12.8873
		2016	16.9399	1.43798	0.434638	2.07514	7.25137	18	5.04275	12.9781
		2017	16.8662	1.41104	0.457972	2.0661	6.36561	32	4.51128	12.6496
		2018	16.8158	1.38649	0.456279	2.58069	7.34879	30	5.30027	12.0694
		2019	16.7681	1.36011	0.457347	3.03719	9.30494	31	6.84132	11.4943
		2020	17.4451	1.40926	0.484377	3.57625	10.0929	35	7.16182	11.2549
		2021	17.4944	1.38981	0.482185	3.6202	9.8956	36	7.12009	11.1456
		2022	17.6487	1.39425	0.504083	3.67492	9.2357	34	6.62413	11.3863
		Year	Land area per capita (square kilometers per million people)	Arable land per capita (square kilometers per million people)	Grain yield per unit of arable land (tonnes per square kilometre)	Road area per capita (square meters)	Annual water supply per capita (cubic meter/person)	Water supply capacity (10,000 m³/day)	Water consumption per unit of arable land (tonnes/cubic metre)	Population with access to water (%)
	Standardized results	2013	0.469618	1	0.0124245	0	1	1	1	0.874239
		2014	0.364753	0.902975	0	0.0670308	0.178159	0.114286	0.15433	0.912055
		2015	0.263656	0.674384	0.144498	0.105023	0	0.114286	0	0.950431
		2016	0.195089	0.466341	0.293932	0.101639	0.193469	0	0.248429	1
		2017	0.111364	0.305044	0.531173	0.0965674	0.0164605	0.4	0.0783533	0.820728
		2018	0.0542248	0.158012	0.513965	0.385533	0.212939	0.342857	0.330839	0.504127
		2019	0	0	0.524824	0.64188	0.603856	0.371429	0.823988	0.190257
		2020	0.768805	0.294339	0.799637	0.944592	0.761313	0.485714	0.926552	0.059658
		2021	0.824701	0.177898	0.77735	0.969273	0.721894	0.514286	0.913196	0
		2022	1	0.204465	1	1	0.590019	0.457143	0.754485	0.131337
	Entropy weight method	Item	Information entropy value e	Information utility value d	Weight (%)
		Land area per capita (square kilometers per million people)	0.839	0.161	13.482
		Arable land per capita (square kilometers per million people)	0.866	0.134	11.174
		Grain yield per unit of arable land (tonnes per square kilometre)	0.859	0.141	11.754
		Road area per capita (square meters)	0.797	0.203	16.98
		Annual water supply per capita (cubic meter/person)	0.842	0.158	13.176
		Water supply capacity (10,000 m³/day)	0.882	0.118	9.838
		Water consumption per unit of arable land (tonnes/cubic metre)	0.862	0.138	11.561
		Population with access to water (%)	0.856	0.144	12.035
		Year	Land area per capita (square kilometers per million people)	Arable land per capita (square kilometers per million people)	Grain yield per unit of arable land (tonnes per square kilometre)	Road area per capita (square meters)	Annual water supply per capita (cubic meter/person)	Water supply capacity (10,000 m³/day)	Water consumption per unit of arable land (tonnes/cubic metre)	Population with access to water (%)
	Calculation results of linear weighted method	2013	0.0633139	0.11174	0.00146037	0	0.13176	0.09838	0.11561	0.105215
		2014	0.049176	0.100898	0	0.0113818	0.0234742	0.0112434	0.0178421	0.109766
		2015	0.0355461	0.0753557	0.0169843	0.017833	0	0.0112434	0	0.114384
		2016	0.0263018	0.052109	0.0345488	0.0172584	0.0254915	0	0.0287209	0.12035
		2017	0.0150141	0.0340856	0.0624341	0.0163971	0.00216884	0.039352	0.00905843	0.0987747
		2018	0.00731059	0.0176562	0.0604114	0.0654635	0.0280569	0.0337303	0.0382483	0.0606717
		2019	0	0	0.0616878	0.108991	0.079564	0.0365411	0.0952612	0.0228975
		2020	0.10365	0.0328895	0.0939893	0.160392	0.100311	0.0477846	0.107119	0.00717984
		2021	0.111186	0.0198784	0.0913697	0.164583	0.0951168	0.0505954	0.105575	0
		2022	0.13482	0.022847	0.11754	0.1698	0.0777409	0.0449737	0.0872261	0.0158064
	Comprehensive evaluation value	YEAR	Water resource evaluation value	Land resource evaluation value
		2013	0.176514	0.450965
		2014	0.161456	0.162326
		2015	0.145719	0.125628
		2016	0.130218	0.174562
		2017	0.127931	0.149354
		2018	0.150842	0.160707
		2019	0.170679	0.234264
		2020	0.390921	0.262394
		2021	0.387017	0.251287
		2022	0.445007	0.225747
	Coupling degree	YEAR	Coupling degree C value	T-value of coordination index	Coupling coordination degree D value	Coordination level
		2013	0.692413	0.575079	0.631025	7
		2014	0.999563	0.117081	0.342096	4
		2015	0.679952	0.0374892	0.159659	2
		2016	0.59417	0.0872364	0.227669	3
		2017	0.624096	0.0457347	0.168946	2
		2018	0.984137	0.0982398	0.310936	4
		2019	0.913413	0.239682	0.467898	5
		2020	0.946731	0.622404	0.767626	8
		2021	0.935968	0.599643	0.749164	8
		2022	0.853421	0.650793	0.745252	8
Zhangjiakou	Raw data	Year	Land area per capita (square kilometers per million people)	Arable land per capita (square kilometers per million people)	Grain yield per unit of arable land (tonnes per square kilometre)	Road area per capita (square meters)	Annual water supply per capita (cubic meter/person)	Water supply capacity (10,000 m³/day)	Water consumption per unit of arable land (tonnes/cubic metre)	Population with access to water (%)
		2013	83.39	3.24065	0.116146	3.05235	18.9984	75	5.86253	19.7145
		2014	83.2391	3.19	0.111253	3.09206	18.8917	75	5.92214	19.905
		2015	83.2203	3.16124	0.114028	3.10945	18.8874	75	5.97468	20.1266
		2016	83.1638	3.09785	0.121973	3.46667	19.9412	79	6.43712	22.5989
		2017	83.0138	3.11437	0.122121	3.55064	15.6869	40	5.03694	22.7837
		2018	82.995	3.106	0.132733	4.2129	15.0045	39	4.83082	22.3275
		2019	83.2014	3.14538	0.129169	4.54217	14.307	34	4.54859	22.1569
		2020	89.3421	3.39743	0.132557	5.10075	14.8434	35	4.36902	24.035
		2021	89.778	3.38936	0.133952	5.13784	16.2942	36	4.80746	24.3962
		2022	90.3067	3.40515	0.136999	5.19264	16.6552	38	4.89118	25.2761
		Year	Land area per capita (square kilometers per million people)	Arable land per capita (square kilometers per million people)	Grain yield per unit of arable land (tonnes per square kilometre)	Road area per capita (square meters)	Annual water supply per capita (cubic meter/person)	Water supply capacity (10,000 m³/day)	Water consumption per unit of arable land (tonnes/cubic metre)	Population with access to water (%)
	Standardized results	2013	0.0540155	0.46469	0.19004	0	0.83266	0.911111	0.722166	0
		2014	0.0333777	0.299867	0	0.018556	0.813711	0.911111	0.750993	0.0342562
		2015	0.0308032	0.206268	0.107793	0.026682	0.812953	0.911111	0.776394	0.0741082
		2016	0.0230867	0	0.416358	0.193582	1	1	1	0.518627
		2017	0.00256056	0.0537468	0.422116	0.232817	0.244908	0.133333	0.322965	0.551854
		2018	0	0.0265082	0.834304	0.542241	0.123794	0.111111	0.223297	0.469827
		2019	0.0282299	0.154648	0.695875	0.696083	0	0	0.0868312	0.43916
		2020	0.868064	0.974856	0.827457	0.957069	0.0952	0.0222222	0	0.776842
		2021	0.927684	0.948617	0.881661	0.974396	0.3527	0.0444444	0.212002	0.841794
		2022	1	1	1	1	0.416772	0.0888889	0.252485	1
	Entropy weight method	Item	Information entropy value e	Information utility value d	Weight (%)
		Land area per capita (square kilometers per million people)	0.586	0.414	25.822
		Arable land per capita (square kilometers per million people)	0.79	0.21	13.06
		Grain yield per unit of arable land (tonnes per square kilometre)	0.888	0.112	6.953
		Road area per capita (square meters)	0.805	0.195	12.149
		Annual water supply per capita (cubic meter/person)	0.861	0.139	8.665
		Water supply capacity (10,000 m³/day)	0.743	0.257	16.02
		Water consumption per unit of arable land (tonnes/cubic metre)	0.861	0.139	8.632
		Population with access to water (%)	0.86	0.14	8.699
		Year	Land area per capita (square kilometers per million people)	Arable land per capita (square kilometers per million people)	Grain yield per unit of arable land (tonnes per square kilometre)	Road area per capita (square meters)	Annual water supply per capita (cubic meter/person)	Water supply capacity (10,000 m³/day)	Water consumption per unit of arable land (tonnes/cubic metre)	Population with access to water (%)
	Calculation results of linear weighted method	2013	0.0139479	0.0606886	0.0132135	0	0.07215	0.14596	0.0623373	0
		2014	0.00861878	0.0391626	0	0.00225437	0.0705081	0.14596	0.0648257	0.00297994
		2015	0.007954	0.0269386	0.00749484	0.0032416	0.0704424	0.14596	0.0670183	0.00644667
		2016	0.00596146	0	0.0289494	0.0235182	0.08665	0.1602	0.08632	0.0451153
		2017	0.000661189	0.00701933	0.0293497	0.028285	0.0212213	0.02136	0.0278784	0.0480058
		2018	0	0.00346198	0.0580091	0.0658769	0.0107267	0.0178	0.019275	0.0408703
		2019	0.00728952	0.020197	0.0483842	0.0845671	0	0	0.00749527	0.0382025
		2020	0.224152	0.127316	0.0575331	0.116274	0.00824908	0.00356	0	0.0675775
		2021	0.239547	0.123889	0.0613019	0.118379	0.0305615	0.00712	0.0183	0.0732276
		2022	0.25822	0.1306	0.06953	0.12149	0.0361133	0.01424	0.0217945	0.08699
	Comprehensive evaluation value	YEAR	Water resource evaluation value	Land resource evaluation value
		2013	0.0878499	0.280447
		2014	0.0500358	0.284274
		2015	0.045629	0.289867
		2016	0.0584291	0.378285
		2017	0.0653153	0.118465
		2018	0.127348	0.088672
		2019	0.160438	0.0456978
		2020	0.525275	0.0793866
		2021	0.543117	0.129209
		2022	0.57984	0.159138
	Coupling degree	YEAR	Coupling degree C value	T-value of coordination index	Coupling coordination degree D value	Coordination level
		2013	0.627813	0.394582	0.497719	5
		2014	0.310642	0.365535	0.336972	4
		2015	0.231001	0.369734	0.292248	3
		2016	0.35577	0.511741	0.426687	5
		2017	0.752069	0.135265	0.31895	4
		2018	0.996913	0.14827	0.384463	4
		2019	0.407343	0.115307	0.216725	3
		2020	0.624176	0.499584	0.558416	6
		2021	0.824748	0.589353	0.697186	7
		2022	0.875086	0.667131	0.764066	8
Total area	Raw data	Year	Land area per capita (square kilometers per million people)	Arable land per capita (square kilometers per million people)	Grain yield per unit of arable land (tonnes per square kilometre)	Road area per capita (square meters)	Annual water supply per capita (cubic meter/person)	Water supply capacity (10,000 m³/day)	Water consumption per unit of arable land (tonnes/cubic metre)	Population with access to water (%)
		2013	19.4031	0.168377	0.171538	4.18352	35.7804	119.231	102.646	23.9141
		2014	19.2255	0.165269	0.169278	4.34522	34.0161	119.538	94.4509	24.0748
		2015	19.1379	0.163769	0.167216	4.32114	39.5002	127.154	112.575	26.0467
		2016	19.0684	0.163438	0.168067	4.29899	43.4977	121.077	131.393	27.1121
		2017	19.0666	0.162787	0.168822	4.60938	37.7247	122	116.87	27.5419
		2018	19.0892	0.160669	0.165112	4.43364	41.5724	117.538	139.955	30.6147
		2019	19.0528	0.156904	0.169343	4.75474	38.2766	128.231	219.74	31.1101
		2020	19.0235	0.157256	0.17095	5.09914	38.849	134.769	183.179	30.9726
		2021	19.0736	0.157084	0.173964	5.23636	55.0581	134.615	404.86	31.5709
		2022	19.1484	0.158708	0.175524	5.47304	40.4247	134.692	176.416	32.1658
		Year	Land area per capita (square kilometers per million people)	Arable land per capita (square kilometers per million people)	Grain yield per unit of arable land (tonnes per square kilometre)	Road area per capita (square meters)	Annual water supply per capita (cubic meter/person)	Water supply capacity (10,000 m³/day)	Water consumption per unit of arable land (tonnes/cubic metre)	Population with access to water (%)
	Standardized results	2013	1	1	0.617183	0	0.0838459	0.0982143	0.0264013	0
		2014	0.53212	0.729063	0.400115	0.125398	0	0.116071	0	0.0194745
		2015	0.301379	0.598349	0.202082	0.106721	0.260628	0.558036	0.058388	0.258447
		2016	0.118294	0.569516	0.283878	0.0895462	0.450602	0.205357	0.119011	0.387557
		2017	0.113734	0.512765	0.356359	0.330246	0.176246	0.258929	0.0722238	0.439644
		2018	0.173079	0.328162	0	0.193962	0.359105	0	0.146592	0.812024
		2019	0.0772827	0	0.406369	0.442973	0.202474	0.620536	0.403626	0.872064
		2020	0	0.0306871	0.560729	0.710047	0.229678	1	0.285842	0.8554
		2021	0.131979	0.0156367	0.850167	0.816456	1	0.991071	1	0.927902
		2022	0.328957	0.157173	1	1	0.304565	0.995536	0.264054	1
	Entropy weight method	Item	Information entropy value e	Information utility value d	Weight (%)
		Land area per capita (square kilometers per million people)	0.808	0.192	14.657
		Arable land per capita (square kilometers per million people)	0.819	0.181	13.812
		Grain yield per unit of arable land (tonnes per square kilometre)	0.906	0.094	7.189
		Road area per capita (square meters)	0.828	0.172	13.113
		Annual water supply per capita (cubic meter/person)	0.857	0.143	10.931
		Water supply capacity (10,000 m³/day)	0.845	0.155	11.807
		Water consumption per unit of arable land (tonnes/cubic metre)	0.753	0.247	18.89
		Population with access to water (%)	0.874	0.126	9.599
		Year	Land area per capita (square kilometers per million people)	Arable land per capita (square kilometers per million people)	Grain yield per unit of arable land (tonnes per square kilometre)	Road area per capita (square meters)	Annual water supply per capita (cubic meter/person)	Water supply capacity (10,000 m³/day)	Water consumption per unit of arable land (tonnes/cubic metre)	Population with access to water (%)
	Calculation results of linear weighted method	2013	0.14657	0.13812	0.0443693	0	0.0091652	0.0115962	0.0049872	0
		2014	0.0779929	0.100698	0.0287643	0.0164434	0	0.0137046	0	0.00186936
		2015	0.0441731	0.082644	0.0145277	0.0139943	0.0284892	0.0658873	0.0110295	0.0248083
		2016	0.0173383	0.0786615	0.020408	0.0117422	0.0492553	0.0242465	0.0224811	0.0372016
		2017	0.0166699	0.0708231	0.0256187	0.0433051	0.0192654	0.0305717	0.0136431	0.0422014
		2018	0.0253682	0.0453257	0	0.0254342	0.0392538	0	0.0276913	0.0779462
		2019	0.0113273	0	0.0292139	0.0580871	0.0221325	0.0732667	0.0762449	0.0837094
		2020	0	0.00423851	0.0403108	0.0931085	0.0251061	0.11807	0.0539955	0.0821098
		2021	0.0193442	0.00215974	0.0611185	0.107062	0.10931	0.117016	0.1889	0.0890693
		2022	0.0482152	0.0217088	0.07189	0.13113	0.033292	0.117543	0.0498799	0.09599
	Comprehensive evaluation value	YEAR	Water resource evaluation value	Land resource evaluation value
		2013	0.329059	0.0257486
		2014	0.223899	0.0155739
		2015	0.155339	0.130214
		2016	0.12815	0.133185
		2017	0.156417	0.105682
		2018	0.0961282	0.144891
		2019	0.01	0.255354
		2020	0.137658	0.279281
		2021	0.189684	0.504295
		2022	0.272944	0.296705
	Coupling degree	YEAR	Coupling degree C value	T-value of coordination index	Coupling coordination degree D value	Coordination level
		2013	0.340041	0.510201	0.41652	5
		2014	0.265432	0.278782	0.272025	3
		2015	0.999257	0.249498	0.499312	5
		2016	0.965906	0.19528	0.434307	5
		2017	0.987021	0.227168	0.473518	5
		2018	0.371594	0.139656	0.227805	3
		2019	0.392516	0.255666	0.316786	4
		2020	0.872076	0.36176	0.561678	6
		2021	0.907169	0.696807	0.795061	8
		2022	0.990748	0.663821	0.810974	9
